# Supplementary material for: Intranasal Administration of SARS-CoV-2 ORF8 Accessory Protein Increases Blood Pressure and Oxidative Stress in Different Tissues of Male BALB/c Mice
Source: Viruses. 2026 Apr 5;18(4):440. doi: 10.3390/v18040440 (PMC13120315; doi:10.3390/v18040440)
Supplement: Supplementary file 1 [file viruses-18-00440-s001.zip]

Archive with 1 entries (1 files):
- viruses-4156360-supplementary.pdf
